# Supplementary material for: EMT transcription factors snail and slug directly contribute to cisplatin resistance in ovarian cancer
Source: BMC Cancer. 2012 Mar 19;12:91. doi: 10.1186/1471-2407-12-91 (PMC3342883; doi:10.1186/1471-2407-12-91)
Supplement: Additional file 1 — Table S1 Clinical data for ovarian tumour samples. Available clinical data for each tissue sample including; patient's age at time of diagnosis (years), tumour stage, progression-free interval (PFI, months) and drug response classification. [file 1471-2407-12-91-S1.XLSX]

## Sheet: Sheet1
Sample ID	Age	Stage	PFI (months)	Classification
1100	54	IIIc	5	Resistant
D00443	51	III	5	Resistant
1240	64	III	<3	Resistant
1299	53	IIIb	3	Resistant
1359	62	IIIc	8	Resistant
1413	47	IV	<3	Resistant
1587	54	IIIc	0	Resistant
1605	51	IIb	3	Resistant
1680	67	IIc	7	Resistant
1703	48	IIIc	6	Resistant
1776	58	IIIc	6	Resistant
1157	61	IIIc	36	Sensitive
1224	-	-	22	Sensitive
1296	61	II	39	Sensitive
1304	51	IIIa	26	Sensitive
1308	49	IIIc	25	Sensitive
1351	55	IV	No recurrence	Sensitive
1355	68	IIa	23	Sensitive
1381	51	IIIa	25	Sensitive
1561	63	IIb	25	Sensitive
1625	54	IIIb	26	Sensitive
1627	52	IIIa	No recurrence	Sensitive
1706	61	IIIa	No recurrence	Sensitive
B01440	53	IIIc	20	Sensitive
B01360	54	IIIc	19	Sensitive
